# Supplementary material for: Asian ageing: The relationship between the elderly population and economic growth in the Asian context
Source: PLoS One. 2023 Apr 24;18(4):e0284895. doi: 10.1371/journal.pone.0284895 (PMC10124889; doi:10.1371/journal.pone.0284895)
Supplement: S1 Appendix — (XLSX) [file pone.0284895.s001.xlsx]

## Sheet: Asia
No	Country	GDP	EPOP	Year
1	Bangladesh	3.15907	2.69921	1961
1	Bangladesh	2.5663	2.69996	1962
1	Bangladesh	-3.22063	2.69476	1963
1	Bangladesh	7.77396	2.6835	1964
1	Bangladesh	-1.40861	2.66798	1965
1	Bangladesh	-0.613925	2.70422	1966
1	Bangladesh	-4.99506	2.73072	1967
1	Bangladesh	6.10296	2.74813	1968
1	Bangladesh	-1.62347	2.75932	1969
1	Bangladesh	3.06666	2.7684	1970
1	Bangladesh	-7.35333	2.83324	1971
1	Bangladesh	-15.3864	2.89379	1972
1	Bangladesh	1.77996	2.9513	1973
1	Bangladesh	7.83082	3.00496	1974
1	Bangladesh	-5.90072	3.05385	1975
1	Bangladesh	3.32247	3.08752	1976
1	Bangladesh	0.141705	3.10635	1977
1	Bangladesh	4.25481	3.11091	1978
1	Bangladesh	1.99129	3.10395	1979
1	Bangladesh	-1.85258	3.08868	1980
1	Bangladesh	4.44316	3.09786	1981
1	Bangladesh	-0.499724	3.09633	1982
1	Bangladesh	1.21553	3.08413	1983
1	Bangladesh	2.10781	3.06174	1984
1	Bangladesh	0.669033	3.03092	1985
1	Bangladesh	1.46428	3.06111	1986
1	Bangladesh	1.07853	3.08665	1987
1	Bangladesh	-0.20729	3.10809	1988
1	Bangladesh	0.274084	3.12633	1989
1	Bangladesh	3.08698	3.14289	1990
1	Bangladesh	1.10665	3.19574	1991
1	Bangladesh	3.11422	3.24515	1992
1	Bangladesh	2.46558	3.29185	1993
1	Bangladesh	1.69042	3.33612	1994
1	Bangladesh	2.90124	3.37901	1995
1	Bangladesh	2.31964	3.47588	1996
1	Bangladesh	2.30668	3.56969	1997
1	Bangladesh	3.01468	3.66256	1998
1	Bangladesh	2.57421	3.75685	1999
1	Bangladesh	3.2575	3.85411	2000
1	Bangladesh	3.11381	3.94901	2001
1	Bangladesh	1.96039	4.03893	2002
1	Bangladesh	2.94185	4.12606	2003
1	Bangladesh	3.55336	4.21367	2004
1	Bangladesh	4.96584	4.30387	2005
1	Bangladesh	5.24454	4.41405	2006
1	Bangladesh	5.75341	4.51926	2007
1	Bangladesh	4.80618	4.61618	2008
1	Bangladesh	3.8785	4.70092	2009
1	Bangladesh	4.39096	4.77182	2010
1	Bangladesh	5.25355	4.8659	2011
1	Bangladesh	5.29926	4.95112	2012
1	Bangladesh	4.7952	5.02287	2013
1	Bangladesh	4.85576	5.07424	2014
1	Bangladesh	5.36687	5.10336	2015
1	Bangladesh	5.94668	5.13561	2016
1	Bangladesh	5.44998	5.14948	2017
1	Bangladesh	6.19466	5.15839	2018
1	Bangladesh	6.77729	5.18035	2019
1	Bangladesh	2.41586	5.227	2020
1	Bangladesh	5.90075	5.33075	2021
2	China	-26.5276	3.71126	1961
2	China	-6.3515	3.67432	1962
2	China	7.62225	3.59918	1963
2	China	15.469	3.51237	1964
2	China	14.1979	3.42376	1965
2	China	7.6084	3.49127	1966
2	China	-8.1615	3.56561	1967
2	China	-6.57145	3.63876	1968
2	China	13.7793	3.70016	1969
2	China	16.0504	3.74803	1970
2	China	4.15918	3.81619	1971
2	China	1.29011	3.88081	1972
2	China	5.32729	3.94391	1973
2	China	0.218006	4.0105	1974
2	China	6.81644	4.08445	1975
2	China	-3.08132	4.19687	1976
2	China	6.114	4.31177	1977
2	China	9.84616	4.43022	1978
2	China	6.16566	4.55156	1979
2	China	6.49011	4.67433	1980
2	China	3.7749	4.82531	1981
2	China	7.42341	4.9661	1982
2	China	9.18114	5.09624	1983
2	China	13.69	5.21187	1984
2	China	11.8966	5.30994	1985
2	China	7.34143	5.39128	1986
2	China	9.88116	5.45165	1987
2	China	9.44617	5.50144	1988
2	China	2.62086	5.55704	1989
2	China	2.40656	5.63016	1990
2	China	7.78209	5.69359	1991
2	China	12.8332	5.78734	1992
2	China	12.582	5.90046	1993
2	China	11.7664	6.01543	1994
2	China	9.75495	6.1243	1995
2	China	8.77643	6.29307	1996
2	China	8.1245	6.43059	1997
2	China	6.81606	6.55103	1998
2	China	6.73349	6.67536	1999
2	China	7.6386	6.81185	2000
2	China	7.55165	6.93979	2001
2	China	8.40488	7.08221	2002
2	China	9.35478	7.23089	2003
2	China	9.46156	7.36672	2004
2	China	10.7414	7.48247	2005
2	China	12.0933	7.60561	2006
2	China	13.6358	7.71284	2007
2	China	9.09028	7.81572	2008
2	China	8.85595	7.93224	2009
2	China	10.1028	8.07445	2010
2	China	8.95382	8.25915	2011
2	China	7.13452	8.45331	2012
2	China	7.05073	8.67898	2013
2	China	6.75076	8.9664	2014
2	China	6.42074	9.33183	2015
2	China	6.23822	9.80263	2016
2	China	6.30186	10.3451	2017
2	China	6.2517	10.9209	2018
2	China	5.57532	11.4722	2019
2	China	1.99662	11.9683	2020
2	China	8.01335	12.4132	2021
3	India	1.67048	3.1002	1961
3	India	0.86077	3.15031	1962
3	India	3.83641	3.19067	1963
3	India	5.24991	3.2144	1964
3	India	-4.64016	3.21932	1965
3	India	-2.11611	3.25648	1966
3	India	5.59463	3.27804	1967
3	India	1.22622	3.28962	1968
3	India	4.26985	3.29739	1969
3	India	2.86436	3.30454	1970
3	India	-0.62635	3.35285	1971
3	India	-2.81563	3.39685	1972
3	India	0.919174	3.43375	1973
3	India	-1.14691	3.46086	1974
3	India	6.64491	3.47776	1975
3	India	-0.653096	3.5207	1976
3	India	4.82518	3.55392	1977
3	India	3.32255	3.57886	1978
3	India	-7.3881	3.59691	1979
3	India	4.29898	3.60936	1980
3	India	3.57128	3.64511	1981
3	India	1.09396	3.67098	1982
3	India	4.82804	3.68833	1983
3	India	1.46437	3.69942	1984
3	India	2.90238	3.70646	1985
3	India	2.47517	3.73684	1986
3	India	1.71949	3.76117	1987
3	India	7.29942	3.78002	1988
3	India	3.73438	3.79398	1989
3	India	3.36507	3.80443	1990
3	India	-0.983574	3.86039	1991
3	India	3.39042	3.90997	1992
3	India	2.70673	3.95426	1993
3	India	4.60629	3.99494	1994
3	India	5.52988	4.03362	1995
3	India	5.53042	4.1084	1996
3	India	2.12301	4.17734	1997
3	India	4.24884	4.24203	1998
3	India	6.89812	4.30428	1999
3	India	2.02109	4.36554	2000
3	India	3.02738	4.45055	2001
3	India	2.06488	4.53231	2002
3	India	6.09371	4.60892	2003
3	India	6.19365	4.67754	2004
3	India	6.23195	4.73792	2005
3	India	6.40328	4.81627	2006
3	India	6.04817	4.88712	2007
3	India	1.5876	4.95301	2008
3	India	6.35109	5.01676	2009
3	India	7.04235	5.08153	2010
3	India	3.89397	5.17415	2011
3	India	4.16567	5.26569	2012
3	India	5.13507	5.36398	2013
3	India	6.18668	5.4786	2014
3	India	6.79676	5.61464	2015
3	India	7.08223	5.79331	2016
3	India	5.66578	5.98311	2017
3	India	5.35476	6.17996	2018
3	India	2.69209	6.37792	2019
3	India	-7.51567	6.57389	2020
3	India	7.89988	6.7757	2021
4	Indonesia	2.98579	3.52175	1961
4	Indonesia	-0.821874	3.47886	1962
4	Indonesia	-4.80616	3.42966	1963
4	Indonesia	0.791338	3.379	1964
4	Indonesia	-1.61045	3.33011	1965
4	Indonesia	0.0392609	3.32742	1966
4	Indonesia	-1.33942	3.32006	1967
4	Indonesia	7.94362	3.31114	1968
4	Indonesia	3.97522	3.30437	1969
4	Indonesia	4.71138	3.30153	1970
4	Indonesia	4.22132	3.3334	1971
4	Indonesia	4.26287	3.36383	1972
4	Indonesia	5.33402	3.39156	1973
4	Indonesia	4.52229	3.41479	1974
4	Indonesia	2.97415	3.43298	1975
4	Indonesia	4.45298	3.47748	1976
4	Indonesia	5.65315	3.51485	1977
4	Indonesia	4.32909	3.54349	1978
4	Indonesia	4.62211	3.56091	1979
4	Indonesia	7.43517	3.56679	1980
4	Indonesia	5.38413	3.5907	1981
4	Indonesia	-0.0894312	3.60362	1982
4	Indonesia	2.05608	3.6097	1983
4	Indonesia	4.51765	3.61354	1984
4	Indonesia	0.314766	3.61846	1985
4	Indonesia	3.63855	3.64639	1986
4	Indonesia	2.96457	3.67326	1987
4	Indonesia	3.65178	3.70178	1988
4	Indonesia	5.83134	3.73473	1989
4	Indonesia	5.33046	3.77396	1990
4	Indonesia	4.93724	3.84729	1991
4	Indonesia	4.71183	3.92029	1992
4	Indonesia	4.76022	3.99368	1993
4	Indonesia	5.83952	4.06838	1994
4	Indonesia	6.56221	4.14519	1995
4	Indonesia	6.21793	4.25709	1996
4	Indonesia	3.18987	4.36809	1997
4	Indonesia	-14.3506	4.47909	1998
4	Indonesia	-0.605437	4.58983	1999
4	Indonesia	3.48221	4.69911	2000
4	Indonesia	2.23518	4.76119	2001
4	Indonesia	3.09064	4.80317	2002
4	Indonesia	3.37653	4.82265	2003
4	Indonesia	3.63091	4.8203	2004
4	Indonesia	4.28959	4.80077	2005
4	Indonesia	4.10751	4.86822	2006
4	Indonesia	4.94647	4.91885	2007
4	Indonesia	4.62003	4.95243	2008
4	Indonesia	3.24733	4.96738	2009
4	Indonesia	4.81227	4.96251	2010
4	Indonesia	4.74832	5.04413	2011
4	Indonesia	4.60649	5.11757	2012
4	Indonesia	4.15143	5.19208	2013
4	Indonesia	3.63907	5.27858	2014
4	Indonesia	3.55506	5.38344	2015
4	Indonesia	3.75884	5.52434	2016
4	Indonesia	3.8412	5.68195	2017
4	Indonesia	3.98782	5.85717	2018
4	Indonesia	3.87256	6.0503	2019
4	Indonesia	-3.10265	6.26251	2020
4	Indonesia	2.62636	6.51188	2021
5	Iran, Islamic Rep.	7.57491	3.93413	1961
5	Iran, Islamic Rep.	5.14533	3.83652	1962
5	Iran, Islamic Rep.	4.28949	3.72943	1963
5	Iran, Islamic Rep.	5.67449	3.62314	1964
5	Iran, Islamic Rep.	14.0013	3.52169	1965
5	Iran, Islamic Rep.	8.58907	3.48611	1966
5	Iran, Islamic Rep.	8.32162	3.44889	1967
5	Iran, Islamic Rep.	11.3791	3.40793	1968
5	Iran, Islamic Rep.	12.4697	3.36042	1969
5	Iran, Islamic Rep.	8.01398	3.30574	1970
5	Iran, Islamic Rep.	10.7205	3.30251	1971
5	Iran, Islamic Rep.	11.4773	3.29141	1972
5	Iran, Islamic Rep.	4.55476	3.26947	1973
5	Iran, Islamic Rep.	2.86945	3.23278	1974
5	Iran, Islamic Rep.	-3.19887	3.1805	1975
5	Iran, Islamic Rep.	14.74	3.15743	1976
5	Iran, Islamic Rep.	-5.76014	3.12066	1977
5	Iran, Islamic Rep.	-15.647	3.07365	1978
5	Iran, Islamic Rep.	-15.0363	3.01959	1979
5	Iran, Islamic Rep.	-24.4661	2.96159	1980
5	Iran, Islamic Rep.	-9.33208	2.93927	1981
5	Iran, Islamic Rep.	18.2604	2.90689	1982
5	Iran, Islamic Rep.	6.5869	2.87481	1983
5	Iran, Islamic Rep.	-10.8891	2.85986	1984
5	Iran, Islamic Rep.	-2.16514	2.87349	1985
5	Iran, Islamic Rep.	-13.2885	2.93753	1986
5	Iran, Islamic Rep.	-3.94247	3.02083	1987
5	Iran, Islamic Rep.	-9.41482	3.11299	1988
5	Iran, Islamic Rep.	2.75449	3.20347	1989
5	Iran, Islamic Rep.	10.4829	3.29071	1990
5	Iran, Islamic Rep.	10.1507	3.39083	1991
5	Iran, Islamic Rep.	1.36252	3.4907	1992
5	Iran, Islamic Rep.	-3.02736	3.59251	1993
5	Iran, Islamic Rep.	-3.10465	3.6981	1994
5	Iran, Islamic Rep.	0.981008	3.80778	1995
5	Iran, Islamic Rep.	4.89554	3.93229	1996
5	Iran, Islamic Rep.	-0.000253208	4.05118	1997
5	Iran, Islamic Rep.	0.746759	4.16577	1998
5	Iran, Islamic Rep.	0.697711	4.27602	1999
5	Iran, Islamic Rep.	4.51886	4.38051	2000
5	Iran, Islamic Rep.	1.11982	4.47497	2001
5	Iran, Islamic Rep.	6.73647	4.56331	2002
5	Iran, Islamic Rep.	7.30266	4.64357	2003
5	Iran, Islamic Rep.	3.08324	4.71064	2004
5	Iran, Islamic Rep.	1.99011	4.76286	2005
5	Iran, Islamic Rep.	3.82053	4.83125	2006
5	Iran, Islamic Rep.	6.97058	4.89762	2007
5	Iran, Islamic Rep.	-0.839122	4.96788	2008
5	Iran, Islamic Rep.	-0.106538	5.04987	2009
5	Iran, Islamic Rep.	4.59644	5.14766	2010
5	Iran, Islamic Rep.	1.44585	5.25486	2011
5	Iran, Islamic Rep.	-4.90022	5.37079	2012
5	Iran, Islamic Rep.	-2.735	5.49821	2013
5	Iran, Islamic Rep.	3.65148	5.64236	2014
5	Iran, Islamic Rep.	-2.71395	5.80769	2015
5	Iran, Islamic Rep.	7.34927	5.91457	2016
5	Iran, Islamic Rep.	1.34477	6.03871	2017
5	Iran, Islamic Rep.	-3.59974	6.18457	2018
5	Iran, Islamic Rep.	-2.66538	6.35852	2019
5	Iran, Islamic Rep.	0.45446	6.56435	2020
5	Iran, Islamic Rep.	0.544602	6.80209	2021
6	Japan	11.0441	5.72912	1961
6	Japan	7.90171	5.83669	1962
6	Japan	7.37986	5.94544	1963
6	Japan	10.5208	6.05534	1964
6	Japan	4.68645	6.16702	1965
6	Japan	9.63236	6.30782	1966
6	Japan	9.93883	6.45257	1967
6	Japan	11.6174	6.59799	1968
6	Japan	11.1487	6.73938	1969
6	Japan	1.28181	6.87537	1970
6	Japan	2.42665	7.04511	1971
6	Japan	6.9055	7.20198	1972
6	Japan	6.52302	7.35491	1973
6	Japan	-2.52984	7.51847	1974
6	Japan	1.78784	7.70165	1975
6	Japan	2.86678	7.9199	1976
6	Japan	3.38468	8.16641	1977
6	Japan	4.31828	8.42795	1978
6	Japan	4.59477	8.68099	1979
6	Japan	2.01042	8.91424	1980
6	Japan	3.50389	9.1707	1981
6	Japan	2.56582	9.39704	1982
6	Japan	2.91187	9.61266	1983
6	Japan	3.73616	9.84547	1984
6	Japan	4.50363	10.1108	1985
6	Japan	2.74562	10.3983	1986
6	Japan	4.14563	10.7142	1987
6	Japan	6.21873	11.0633	1988
6	Japan	4.50717	11.4473	1989
6	Japan	4.49366	11.8684	1990
6	Japan	3.11749	12.3078	1991
6	Japan	0.526745	12.7779	1992
6	Japan	-0.781376	13.2714	1993
6	Japan	0.80156	13.7797	1994
6	Japan	2.39052	14.2972	1995
6	Japan	2.90014	14.832	1996
6	Japan	0.740906	15.3693	1997
6	Japan	-1.53824	15.9079	1998
6	Japan	-0.515741	16.446	1999
6	Japan	2.59289	16.9844	2000
6	Japan	0.144512	17.5073	2001
6	Japan	-0.190392	18.0305	2002
6	Japan	1.31809	18.5589	2003
6	Japan	2.15172	19.0975	2004
6	Japan	1.79434	19.6524	2005
6	Japan	1.30813	20.1777	2006
6	Japan	1.36742	20.6976	2007
6	Japan	-1.27211	21.2359	2008
6	Japan	-5.68145	21.8291	2009
6	Japan	4.07922	22.4981	2010
6	Japan	0.209252	23.1583	2011
6	Japan	1.53679	23.8779	2012
6	Japan	2.15237	24.6256	2013
6	Japan	0.429381	25.3497	2014
6	Japan	1.66847	26.0193	2015
6	Japan	0.805363	26.5918	2016
6	Japan	1.75861	27.1095	2017
6	Japan	0.71177	27.5764	2018
6	Japan	-0.100125	28.002	2019
6	Japan	-4.22556	28.3973	2020
6	Japan	2.08928	28.698	2021
7	Korea, Rep.	3.80955	3.39321	1961
7	Korea, Rep.	0.966642	3.42945	1962
7	Korea, Rep.	6.02643	3.46347	1963
7	Korea, Rep.	6.64777	3.47834	1964
7	Korea, Rep.	4.62462	3.46826	1965
7	Korea, Rep.	9.2131	3.4791	1966
7	Korea, Rep.	6.56209	3.46529	1967
7	Korea, Rep.	10.5702	3.44262	1968
7	Korea, Rep.	11.9975	3.43104	1969
7	Korea, Rep.	7.67505	3.43897	1970
7	Korea, Rep.	8.38764	3.50098	1971
7	Korea, Rep.	5.22177	3.57046	1972
7	Korea, Rep.	12.8844	3.64194	1973
7	Korea, Rep.	7.65219	3.70903	1974
7	Korea, Rep.	6.04124	3.76997	1975
7	Korea, Rep.	11.4282	3.84509	1976
7	Korea, Rep.	10.5982	3.92177	1977
7	Korea, Rep.	9.28013	3.99631	1978
7	Korea, Rep.	7.03526	4.06238	1979
7	Korea, Rep.	-3.16662	4.11768	1980
7	Korea, Rep.	5.5859	4.19911	1981
7	Korea, Rep.	6.67662	4.26162	1982
7	Korea, Rep.	11.717	4.31815	1983
7	Korea, Rep.	9.1958	4.388	1984
7	Korea, Rep.	6.78233	4.48145	1985
7	Korea, Rep.	10.2254	4.61011	1986
7	Korea, Rep.	11.6187	4.76752	1987
7	Korea, Rep.	10.8965	4.93879	1988
7	Korea, Rep.	6.01906	5.09827	1989
7	Korea, Rep.	8.80043	5.23301	1990
7	Korea, Rep.	9.687	5.40151	1991
7	Korea, Rep.	5.10078	5.53699	1992
7	Korea, Rep.	5.79729	5.65985	1993
7	Korea, Rep.	8.17476	5.80132	1994
7	Korea, Rep.	8.51715	5.97805	1995
7	Korea, Rep.	6.86762	6.16203	1996
7	Korea, Rep.	5.17963	6.38367	1997
7	Korea, Rep.	-5.81182	6.63602	1998
7	Korea, Rep.	10.6775	6.90556	1999
7	Korea, Rep.	8.15269	7.1862	2000
7	Korea, Rep.	4.05101	7.51159	2001
7	Korea, Rep.	7.10433	7.84807	2002
7	Korea, Rep.	2.61404	8.18943	2003
7	Korea, Rep.	4.78129	8.52913	2004
7	Korea, Rep.	4.08765	8.8632	2005
7	Korea, Rep.	4.71293	9.22238	2006
7	Korea, Rep.	5.26636	9.57053	2007
7	Korea, Rep.	2.23375	9.92173	2008
7	Korea, Rep.	0.275269	10.2927	2009
7	Korea, Rep.	6.27402	10.6933	2010
7	Korea, Rep.	2.89141	11.1013	2011
7	Korea, Rep.	1.8656	11.5286	2012
7	Korea, Rep.	2.69615	11.9633	2013
7	Korea, Rep.	2.55622	12.4028	2014
7	Korea, Rep.	2.26843	12.8594	2015
7	Korea, Rep.	2.53914	13.3379	2016
7	Korea, Rep.	2.8702	13.8522	2017
7	Korea, Rep.	2.46225	14.4186	2018
7	Korea, Rep.	1.88891	15.0602	2019
7	Korea, Rep.	-0.988632	15.7909	2020
7	Korea, Rep.	4.20482	16.5668	2021
8	Malaysia	4.25573	3.37199	1961
8	Malaysia	3.06011	3.33272	1962
8	Malaysia	3.97223	3.29438	1963
8	Malaysia	2.17063	3.25043	1964
8	Malaysia	4.60201	3.19918	1965
8	Malaysia	4.91455	3.21612	1966
8	Malaysia	1.2082	3.22812	1967
8	Malaysia	5.33923	3.24202	1968
8	Malaysia	2.38884	3.26724	1969
8	Malaysia	3.48763	3.30809	1970
8	Malaysia	7.4654	3.37526	1971
8	Malaysia	6.85914	3.44277	1972
8	Malaysia	9.11528	3.50233	1973
8	Malaysia	5.7778	3.54526	1974
8	Malaysia	-1.61148	3.56848	1975
8	Malaysia	8.82109	3.58376	1976
8	Malaysia	5.0435	3.58696	1977
8	Malaysia	3.95138	3.58487	1978
8	Malaysia	6.60968	3.58464	1979
8	Malaysia	4.80946	3.59032	1980
8	Malaysia	4.40009	3.6218	1981
8	Malaysia	3.47485	3.65084	1982
8	Malaysia	3.7556	3.67494	1983
8	Malaysia	5.11695	3.69119	1984
8	Malaysia	-3.60527	3.69916	1985
8	Malaysia	-1.5663	3.7063	1986
8	Malaysia	2.14691	3.70279	1987
8	Malaysia	6.70552	3.69269	1988
8	Malaysia	5.90838	3.68321	1989
8	Malaysia	5.9803	3.68066	1990
8	Malaysia	6.64642	3.70548	1991
8	Malaysia	6.11914	3.73511	1992
8	Malaysia	7.1751	3.76484	1993
8	Malaysia	6.51908	3.78864	1994
8	Malaysia	7.09458	3.80546	1995
8	Malaysia	7.22869	3.82692	1996
8	Malaysia	4.60931	3.83706	1997
8	Malaysia	-9.6712	3.84674	1998
8	Malaysia	3.57731	3.87025	1999
8	Malaysia	6.3575	3.91505	2000
8	Malaysia	-1.66515	4.02993	2001
8	Malaysia	3.2174	4.1442	2002
8	Malaysia	3.68792	4.24149	2003
8	Malaysia	4.69858	4.32434	2004
8	Malaysia	3.28226	4.41536	2005
8	Malaysia	3.52433	4.55936	2006
8	Malaysia	4.23644	4.6886	2007
8	Malaysia	2.84708	4.78819	2008
8	Malaysia	-3.28559	4.86384	2009
8	Malaysia	5.62356	4.93817	2010
8	Malaysia	3.66611	5.11447	2011
8	Malaysia	3.95955	5.31179	2012
8	Malaysia	3.27004	5.52586	2013
8	Malaysia	4.59521	5.74861	2014
8	Malaysia	3.68772	5.97557	2015
8	Malaysia	3.0416	6.2031	2016
8	Malaysia	4.38394	6.43395	2017
8	Malaysia	3.43519	6.67175	2018
8	Malaysia	3.06078	6.92077	2019
8	Malaysia	-6.86027	7.18368	2020
8	Malaysia	1.84188	7.44553	2021
9	Myanmar	0.0931147	3.35547	1961
9	Myanmar	0.0932147	3.38085	1962
9	Myanmar	6.46289	3.39409	1963
9	Myanmar	0.866604	3.4018	1964
9	Myanmar	-0.132874	3.40655	1965
9	Myanmar	0.194205	3.44847	1966
9	Myanmar	-7.55782	3.48264	1967
9	Myanmar	0.401266	3.50766	1968
9	Myanmar	4.92322	3.5215	1969
9	Myanmar	1.73077	3.52431	1970
9	Myanmar	2.12981	3.5583	1971
9	Myanmar	0.893428	3.58332	1972
9	Myanmar	-1.58786	3.59887	1973
9	Myanmar	-0.151455	3.60421	1974
9	Myanmar	2.36234	3.60004	1975
9	Myanmar	2.77502	3.62679	1976
9	Myanmar	3.65627	3.64146	1977
9	Myanmar	3.90081	3.64869	1978
9	Myanmar	3.52289	3.65409	1979
9	Myanmar	4.2905	3.66061	1980
9	Myanmar	4.81344	3.70292	1981
9	Myanmar	3.72099	3.74179	1982
9	Myanmar	2.80166	3.77509	1983
9	Myanmar	2.56062	3.80005	1984
9	Myanmar	1.85507	3.81651	1985
9	Myanmar	-1.01099	3.85965	1986
9	Myanmar	-4.26979	3.89473	1987
9	Myanmar	-9.17434	3.92462	1988
9	Myanmar	-5.79894	3.95255	1989
9	Myanmar	1.74009	3.98069	1990
9	Myanmar	-0.279856	4.05098	1991
9	Myanmar	3.22789	4.11422	1992
9	Myanmar	6.53981	4.1709	1993
9	Myanmar	5.56529	4.22113	1994
9	Myanmar	5.93812	4.2646	1995
9	Myanmar	5.36543	4.33359	1996
9	Myanmar	4.68069	4.39141	1997
9	Myanmar	4.40769	4.4377	1998
9	Myanmar	7.13946	4.47149	1999
9	Myanmar	11.1221	4.49292	2000
9	Myanmar	11.2641	4.54378	2001
9	Myanmar	10.586	4.58258	2002
9	Myanmar	11.938	4.61	2003
9	Myanmar	12.7224	4.62662	2004
9	Myanmar	12.6727	4.63407	2005
9	Myanmar	12.4999	4.67781	2006
9	Myanmar	11.774	4.71695	2007
9	Myanmar	10.3887	4.75158	2008
9	Myanmar	9.70515	4.78065	2009
9	Myanmar	9.30695	4.80535	2010
9	Myanmar	6.69815	4.86392	2011
9	Myanmar	5.60947	4.91454	2012
9	Myanmar	6.98566	4.97129	2013
9	Myanmar	7.31315	5.05273	2014
9	Myanmar	2.49328	5.16851	2015
9	Myanmar	9.74848	5.35298	2016
9	Myanmar	5.08183	5.56106	2017
9	Myanmar	5.75952	5.78464	2018
9	Myanmar	6.08461	6.0117	2019
9	Myanmar	2.48284	6.23609	2020
9	Myanmar	-18.5777	6.46887	2021
10	Nepal	0.298341	2.6009	1961
10	Nepal	0.289946	2.64276	1962
10	Nepal	0.247503	2.67177	1963
10	Nepal	5.74418	2.69526	1964
10	Nepal	-2.90447	2.71629	1965
10	Nepal	5.12816	2.77494	1966
10	Nepal	-3.39113	2.82852	1967
10	Nepal	-1.24153	2.87514	1968
10	Nepal	2.42674	2.91209	1969
10	Nepal	0.537398	2.93865	1970
10	Nepal	-3.19454	3.00069	1971
10	Nepal	0.994022	3.0532	1972
10	Nepal	-2.56008	3.09521	1973
10	Nepal	4.07387	3.12582	1974
10	Nepal	-0.729146	3.14525	1975
10	Nepal	2.12254	3.19601	1976
10	Nepal	0.74736	3.23508	1977
10	Nepal	2.08357	3.2631	1978
10	Nepal	0.0722179	3.2809	1979
10	Nepal	-4.52766	3.28955	1980
10	Nepal	5.86862	3.32702	1981
10	Nepal	1.38964	3.35491	1982
10	Nepal	-5.21421	3.37482	1983
10	Nepal	7.17256	3.38854	1984
10	Nepal	3.74711	3.39753	1985
10	Nepal	2.25253	3.43853	1986
10	Nepal	-0.520327	3.47204	1987
10	Nepal	5.32388	3.49819	1988
10	Nepal	1.92989	3.51721	1989
10	Nepal	2.08656	3.52953	1990
10	Nepal	3.62734	3.56264	1991
10	Nepal	1.32435	3.58982	1992
10	Nepal	1.0539	3.61039	1993
10	Nepal	5.38252	3.62281	1994
10	Nepal	0.902011	3.62704	1995
10	Nepal	2.87617	3.6649	1996
10	Nepal	2.74892	3.69325	1997
10	Nepal	0.902692	3.71608	1998
10	Nepal	2.40472	3.73895	1999
10	Nepal	4.28757	3.76558	2000
10	Nepal	3.05224	3.84959	2001
10	Nepal	-1.41255	3.94495	2002
10	Nepal	2.47272	4.05312	2003
10	Nepal	3.28876	4.17318	2004
10	Nepal	2.1722	4.30445	2005
10	Nepal	2.08702	4.423	2006
10	Nepal	2.17333	4.55321	2007
10	Nepal	4.97464	4.69784	2008
10	Nepal	3.6895	4.85242	2009
10	Nepal	4.31325	5.01201	2010
10	Nepal	3.31469	5.14039	2011
10	Nepal	4.87202	5.2476	2012
10	Nepal	3.80348	5.34316	2013
10	Nepal	6.05409	5.43883	2014
10	Nepal	3.55634	5.54056	2015
10	Nepal	-0.481932	5.6004	2016
10	Nepal	7.52103	5.66469	2017
10	Nepal	5.84871	5.72767	2018
10	Nepal	4.74451	5.78257	2019
10	Nepal	-4.13913	5.82815	2020
10	Nepal	2.35657	5.91094	2021
11	Pakistan	3.51043	4.24083	1961
11	Pakistan	1.97331	4.16479	1962
11	Pakistan	6.0194	4.09048	1963
11	Pakistan	4.8813	4.0169	1964
11	Pakistan	7.62114	3.94451	1965
11	Pakistan	3.07293	3.9183	1966
11	Pakistan	2.65912	3.89079	1967
11	Pakistan	4.41745	3.86248	1968
11	Pakistan	2.72013	3.83392	1969
11	Pakistan	8.39656	3.80543	1970
11	Pakistan	-2.20994	3.80313	1971
11	Pakistan	-1.89244	3.79859	1972
11	Pakistan	4.15022	3.79418	1973
11	Pakistan	0.658256	3.79155	1974
11	Pakistan	1.2311	3.79124	1975
11	Pakistan	2.07419	3.802	1976
11	Pakistan	0.836447	3.81182	1977
11	Pakistan	4.74336	3.82132	1978
11	Pakistan	0.51243	3.83058	1979
11	Pakistan	6.69519	3.83957	1980
11	Pakistan	4.40799	3.84791	1981
11	Pakistan	3.02444	3.8544	1982
11	Pakistan	3.24615	3.86016	1983
11	Pakistan	1.61723	3.86578	1984
11	Pakistan	4.11688	3.87176	1985
11	Pakistan	2.15111	3.88209	1986
11	Pakistan	3.12684	3.8884	1987
11	Pakistan	4.33054	3.89268	1988
11	Pakistan	1.82314	3.89682	1989
11	Pakistan	1.41643	3.90202	1990
11	Pakistan	2.0924	3.91388	1991
11	Pakistan	4.74407	3.92402	1992
11	Pakistan	-1.00206	3.93338	1993
11	Pakistan	0.913847	3.94236	1994
11	Pakistan	2.06748	3.95159	1995
11	Pakistan	1.90538	3.95996	1996
11	Pakistan	-1.84371	3.96727	1997
11	Pakistan	-0.328922	3.97488	1998
11	Pakistan	0.8325	3.9841	1999
11	Pakistan	1.53612	3.99602	2000
11	Pakistan	0.97594	4.01783	2001
11	Pakistan	0.060411	4.03662	2002
11	Pakistan	3.3286	4.05516	2003
11	Pakistan	5.09522	4.0763	2004
11	Pakistan	4.10053	4.10137	2005
11	Pakistan	3.49811	4.13455	2006
11	Pakistan	2.46796	4.16676	2007
11	Pakistan	-0.574301	4.19626	2008
11	Pakistan	0.560538	4.22022	2009
11	Pakistan	-0.601301	4.23771	2010
11	Pakistan	0.554048	4.26412	2011
11	Pakistan	1.32948	4.2843	2012
11	Pakistan	2.22367	4.29872	2013
11	Pakistan	2.50719	4.30696	2014
11	Pakistan	2.56647	4.30998	2015
11	Pakistan	3.34791	4.3155	2016
11	Pakistan	2.28534	4.31384	2017
11	Pakistan	3.9899	4.31277	2018
11	Pakistan	0.444976	4.32241	2019
11	Pakistan	-3.26236	4.34865	2020
11	Pakistan	4.00163	4.39906	2021
12	Philippines	2.22699	3.08128	1961
12	Philippines	1.42468	3.06207	1962
12	Philippines	3.56636	3.03773	1963
12	Philippines	0.137176	3.01249	1964
12	Philippines	2.10291	2.98843	1965
12	Philippines	1.31365	2.9839	1966
12	Philippines	2.14591	2.9761	1967
12	Philippines	2.01949	2.96929	1968
12	Philippines	1.70674	2.96775	1969
12	Philippines	0.746289	2.9737	1970
12	Philippines	2.39723	3.00668	1971
12	Philippines	2.44535	3.04033	1972
12	Philippines	5.71737	3.07218	1973
12	Philippines	0.50612	3.09955	1974
12	Philippines	2.53553	3.12142	1975
12	Philippines	5.80331	3.15677	1976
12	Philippines	2.70125	3.18409	1977
12	Philippines	2.35587	3.20279	1978
12	Philippines	2.7509	3.21167	1979
12	Philippines	2.36198	3.21094	1980
12	Philippines	0.627847	3.21397	1981
12	Philippines	0.898349	3.20681	1982
12	Philippines	-0.848925	3.19345	1983
12	Philippines	-9.5349	3.17847	1984
12	Philippines	-9.34461	3.16447	1985
12	Philippines	0.76395	3.16947	1986
12	Philippines	1.61263	3.17236	1987
12	Philippines	3.91828	3.17064	1988
12	Philippines	3.46377	3.16082	1989
12	Philippines	0.493911	3.14242	1990
12	Philippines	-2.8835	3.13553	1991
12	Philippines	-1.99989	3.12048	1992
12	Philippines	-0.232923	3.10355	1993
12	Philippines	1.94432	3.09226	1994
12	Philippines	2.22153	3.09067	1995
12	Philippines	3.46201	3.12412	1996
12	Philippines	2.83997	3.16094	1997
12	Philippines	-2.70058	3.19896	1998
12	Philippines	1.10702	3.23516	1999
12	Philippines	2.15299	3.26839	2000
12	Philippines	0.874874	3.31828	2001
12	Philippines	1.55897	3.36349	2002
12	Philippines	2.95269	3.4056	2003
12	Philippines	4.48268	3.44728	2004
12	Philippines	2.97837	3.49176	2005
12	Philippines	3.44417	3.61518	2006
12	Philippines	4.71214	3.74085	2007
12	Philippines	2.6267	3.86655	2008
12	Philippines	-0.211699	3.99582	2009
12	Philippines	5.561	4.13704	2010
12	Philippines	2.11593	4.21891	2011
12	Philippines	5.09073	4.30573	2012
12	Philippines	4.95941	4.39713	2013
12	Philippines	4.61111	4.49495	2014
12	Philippines	4.68188	4.60214	2015
12	Philippines	5.54671	4.76296	2016
12	Philippines	5.39665	4.9371	2017
12	Philippines	4.86731	5.12257	2018
12	Philippines	4.68038	5.315	2019
12	Philippines	-10.7275	5.51165	2020
12	Philippines	4.30787	5.72177	2021
13	Singapore	4.58037	2.13999	1961
13	Singapore	4.61603	2.25403	1962
13	Singapore	7.29377	2.37904	1963
13	Singapore	-5.55505	2.5109	1964
13	Singapore	5.24542	2.64977	1965
13	Singapore	7.47458	2.77082	1966
13	Singapore	10.0509	2.90045	1967
13	Singapore	11.586	3.03726	1968
13	Singapore	12.134	3.1804	1969
13	Singapore	12.184	3.32942	1970
13	Singapore	10.3708	3.47822	1971
13	Singapore	11.236	3.62292	1972
13	Singapore	8.55536	3.77328	1973
13	Singapore	4.36607	3.93653	1974
13	Singapore	2.48126	4.11276	1975
13	Singapore	5.99892	4.24853	1976
13	Singapore	5.38197	4.38927	1977
13	Singapore	6.48125	4.52395	1978
13	Singapore	8.18013	4.63809	1979
13	Singapore	8.72461	4.72594	1980
13	Singapore	5.61428	4.85442	1981
13	Singapore	2.50351	4.96615	1982
13	Singapore	7.15375	5.06763	1983
13	Singapore	6.75518	5.16991	1984
13	Singapore	-0.758403	5.27966	1985
13	Singapore	1.43862	5.34293	1986
13	Singapore	9.14418	5.40215	1987
13	Singapore	8.4755	5.46295	1988
13	Singapore	6.97186	5.52846	1989
13	Singapore	5.63185	5.59874	1990
13	Singapore	3.69538	5.63966	1991
13	Singapore	3.48372	5.68501	1992
13	Singapore	8.6753	5.73533	1993
13	Singapore	7.66516	5.80296	1994
13	Singapore	3.96857	5.90655	1995
13	Singapore	3.19099	6.02179	1996
13	Singapore	4.73993	6.12824	1997
13	Singapore	-5.45799	6.21535	1998
13	Singapore	4.87689	6.29262	1999
13	Singapore	7.16599	6.3837	2000
13	Singapore	-3.70367	6.60879	2001
13	Singapore	2.97923	6.82121	2002
13	Singapore	6.10128	6.99102	2003
13	Singapore	8.57221	7.10354	2004
13	Singapore	4.87209	7.17408	2005
13	Singapore	5.64834	7.20384	2006
13	Singapore	4.57299	7.18599	2007
13	Singapore	-3.41549	7.14393	2008
13	Singapore	-2.84677	7.14628	2009
13	Singapore	12.5085	7.26012	2010
13	Singapore	4.02338	7.64532	2011
13	Singapore	1.90446	8.04432	2012
13	Singapore	3.13398	8.40422	2013
13	Singapore	2.59472	8.721	2014
13	Singapore	1.76232	9.04725	2015
13	Singapore	2.22673	9.7685	2016
13	Singapore	4.56875	10.5799	2017
13	Singapore	3.17555	11.4634	2018
13	Singapore	-0.0545549	12.3931	2019
13	Singapore	-3.84366	13.3515	2020
13	Singapore	12.1967	14.2655	2021
14	Sri Lanka	1.406	4.36153	1961
14	Sri Lanka	1.40573	4.21017	1962
14	Sri Lanka	0.143452	4.06665	1963
14	Sri Lanka	1.4887	3.92946	1964
14	Sri Lanka	0.129701	3.79956	1965
14	Sri Lanka	2.53363	3.77241	1966
14	Sri Lanka	3.91004	3.74423	1967
14	Sri Lanka	3.31988	3.71826	1968
14	Sri Lanka	5.2711	3.69806	1969
14	Sri Lanka	1.59443	3.68459	1970
14	Sri Lanka	-0.775961	3.73641	1971
14	Sri Lanka	-2.35906	3.79183	1972
14	Sri Lanka	5.03938	3.85004	1973
14	Sri Lanka	1.92382	3.90797	1974
14	Sri Lanka	4.17262	3.96425	1975
14	Sri Lanka	1.43436	4.05197	1976
14	Sri Lanka	3.1817	4.13258	1977
14	Sri Lanka	3.76232	4.20842	1978
14	Sri Lanka	4.56761	4.28376	1979
14	Sri Lanka	4.10743	4.36117	1980
14	Sri Lanka	4.05943	4.46198	1981
14	Sri Lanka	2.60712	4.56348	1982
14	Sri Lanka	3.32469	4.66709	1983
14	Sri Lanka	3.62393	4.77374	1984
14	Sri Lanka	3.52089	4.88473	1985
14	Sri Lanka	2.87641	4.99917	1986
14	Sri Lanka	0.288742	5.11622	1987
14	Sri Lanka	1.0506	5.23513	1988
14	Sri Lanka	0.932464	5.35406	1989
14	Sri Lanka	5.05498	5.47195	1990
14	Sri Lanka	3.34757	5.60065	1991
14	Sri Lanka	3.21633	5.71896	1992
14	Sri Lanka	5.77887	5.83035	1993
14	Sri Lanka	4.60985	5.93883	1994
14	Sri Lanka	4.64163	6.04731	1995
14	Sri Lanka	3.09709	6.10044	1996
14	Sri Lanka	5.80855	6.14263	1997
14	Sri Lanka	4.17	6.17607	1998
14	Sri Lanka	3.74896	6.20115	1999
14	Sri Lanka	5.35473	6.21964	2000
14	Sri Lanka	-2.24364	6.34801	2001
14	Sri Lanka	3.14251	6.46882	2002
14	Sri Lanka	5.04994	6.58584	2003
14	Sri Lanka	4.55788	6.70648	2004
14	Sri Lanka	5.3838	6.83793	2005
14	Sri Lanka	6.84291	6.93332	2006
14	Sri Lanka	6.01064	7.02652	2007
14	Sri Lanka	5.19756	7.13053	2008
14	Sri Lanka	2.82104	7.26115	2009
14	Sri Lanka	7.27906	7.43161	2010
14	Sri Lanka	7.67795	7.78119	2011
14	Sri Lanka	9.00294	8.17025	2012
14	Sri Lanka	2.59207	8.58277	2013
14	Sri Lanka	3.98576	8.99442	2014
14	Sri Lanka	4.04624	9.39191	2015
14	Sri Lanka	3.33843	9.76847	2016
14	Sri Lanka	2.4141	10.1236	2017
14	Sri Lanka	2.19496	10.4732	2018
14	Sri Lanka	1.70461	10.8388	2019
14	Sri Lanka	-4.12528	11.2329	2020
14	Sri Lanka	2.54684	11.6334	2021
15	Thailand	2.275	3.33564	1961
15	Thailand	4.38558	3.36166	1962
15	Thailand	4.80697	3.38944	1963
15	Thailand	3.66817	3.41394	1964
15	Thailand	4.98095	3.43281	1965
15	Thailand	7.84714	3.45435	1966
15	Thailand	5.43368	3.46843	1967
15	Thailand	4.97534	3.47821	1968
15	Thailand	3.47055	3.48809	1969
15	Thailand	8.21401	3.50048	1970
15	Thailand	1.91469	3.51527	1971
15	Thailand	1.35424	3.53228	1972
15	Thailand	7.21427	3.54993	1973
15	Thailand	1.69903	3.56551	1974
15	Thailand	2.30689	3.57816	1975
15	Thailand	6.67799	3.61822	1976
15	Thailand	7.29901	3.65331	1977
15	Thailand	7.84959	3.68518	1978
15	Thailand	3.12664	3.71588	1979
15	Thailand	3.01407	3.74696	1980
15	Thailand	3.82099	3.79119	1981
15	Thailand	3.364	3.83442	1982
15	Thailand	3.65233	3.87921	1983
15	Thailand	3.84632	3.928	1984
15	Thailand	2.77255	3.98329	1985
15	Thailand	3.63509	4.06089	1986
15	Thailand	7.55828	4.14732	1987
15	Thailand	11.3364	4.24797	1988
15	Thailand	10.419	4.36983	1989
15	Thailand	9.6222	4.51792	1990
15	Thailand	7.2793	4.68484	1991
15	Thailand	7.00172	4.86691	1992
15	Thailand	7.27448	5.0608	1993
15	Thailand	7.01107	5.26206	1994
15	Thailand	7.04398	5.4689	1995
15	Thailand	4.48716	5.67009	1996
15	Thailand	-3.89854	5.87347	1997
15	Thailand	-8.74167	6.08236	1998
15	Thailand	3.37471	6.301	1999
15	Thailand	3.36997	6.53163	2000
15	Thailand	2.48932	6.7729	2001
15	Thailand	5.2711	7.02344	2002
15	Thailand	6.39089	7.2761	2003
15	Thailand	5.5609	7.52076	2004
15	Thailand	3.5173	7.75413	2005
15	Thailand	4.33565	7.97548	2006
15	Thailand	4.84646	8.18988	2007
15	Thailand	1.19221	8.40815	2008
15	Thailand	-1.18942	8.64179	2009
15	Thailand	6.98827	8.8969	2010
15	Thailand	0.357206	9.18986	2011
15	Thailand	6.74071	9.50282	2012
15	Thailand	2.22254	9.83988	2013
15	Thailand	0.550321	10.2054	2014
15	Thailand	2.72014	10.602	2015
15	Thailand	3.05005	11.0061	2016
15	Thailand	3.81867	11.437	2017
15	Thailand	3.89466	11.9009	2018
15	Thailand	1.86244	12.4063	2019
15	Thailand	-6.42986	12.9577	2020
15	Thailand	1.34724	13.5357	2021
